# Supplementary material for: Platelets as Potential Non-Traditional Cardiovascular Risk Factor—Analysis Performed in Healthy Donors
Source: Int J Mol Sci. 2023 Oct 5;24(19):14914. doi: 10.3390/ijms241914914 (PMC10573668; doi:10.3390/ijms241914914)
Supplement: Supplementary file 1 [file ijms-24-14914-s001.zip]

Archive with 1 entries (1 files):
- ijms-2590695-supplementary.pdf
